# Supplementary material for: SAFEvR MentalVeRse.app: Development of a Free Immersive Virtual Reality Exposure Therapy for Acrophobia and Claustrophobia
Source: Brain Sci. 2024 Jun 27;14(7):651. doi: 10.3390/brainsci14070651 (PMC11274658; doi:10.3390/brainsci14070651)
Supplement: Supplementary file 1 [file brainsci-14-00651-s001.zip]

Archive with 2 entries (2 files):
- Table S1. User accessibility interface implementations and Table S2..pdf
- Video S1. HighRes SAFEvR ACT MentalVerse.app Video Abstract.mp4
